# Supplementary material for: Cross-Sectional Study on the Prevalence of PCV Types 2 and 3 DNA in Suckling Piglets Compared to Grow–Finish Pigs in Downstream Production
Source: Pathogens. 2022 Jun 10;11(6):671. doi: 10.3390/pathogens11060671 (PMC9227362; doi:10.3390/pathogens11060671)
Supplement: Supplementary file 1 [file pathogens-11-00671-s001.zip]

Archive with 1 entries (1 files):
- pathogens-1735517-supplementary.pdf
